# Supplementary material for: Microbiome Profiling of Enterotoxigenic Escherichia coli (ETEC) Carriers Highlights Signature Differences between Symptomatic and Asymptomatic Individuals
Source: mBio. 2022 May 10;13(3):e00157-22. doi: 10.1128/mbio.00157-22 (PMC9239084; doi:10.1128/mbio.00157-22)
Supplement: TABLE S1 [file mbio.00157-22-st001.xlsx]

## Sheet: Supplementary Table 1A 
Supplementary 1A
Species name	log2 median ratio	wilcox p value
Bifidobacterium infantis	3.1256	0.0122957
Bifidobacterium scardovii	2.63431	0.0100123
Bifidobacterium pullorum	2.1353	0.0017469
Bifidobacterium gallinarum	2.03411	0.00217591
Bifidobacterium breve	2.01447	0.0122957
Bifidobacterium angulatum	1.27113	0.0434482
Fusobacterium-A MGYG-HGUT-02574	-4.47875	0.000351258
Streptococcus sp002300045	-4.80999	0.0296021
Faecalicatena MGYG-HGUT-03316	-5.35452	0.000351258
Streptococcus pasteurianus	-5.50637	0.00379487
Oscillibacter MGYG-HGUT-03589	-5.58295	0.000351258
Streptococcus equinus	-5.73039	0.0260543
KLE1796 MGYG-HGUT-01635	-6.14744	0.000351258
Clostridium-M MGYG-HGUT-03593	-7.29304	0.000405074
Streptococcus lutetiensis	-7.69507	0.00824533
Citrobacter-B koseri	-7.70362	0.000351258
Klebsiella pneumoniae	-7.71702	0.00685282
F0422 MGYG-HGUT-03197	-8.91278	0.000351258
Atlantibacter hermannii	-Inf	0.000351258
Cronobacter malonaticus	-Inf	0.000351258
Kluyvera ascorbata	-Inf	0.000351258
Metakosakonia intermedia	-Inf	0.000351258
Kluyvera ascorbata-B	-Inf	0.000351258
Citrobacter portucalensis-A	-Inf	0.000351258
Citrobacter freundii	-Inf	0.000351258
Enterobacter cloacae	-Inf	0.000351258
Klebsiella-A michiganensis	-Inf	0.000351258
Citrobacter werkmanii-A	-Inf	0.000351258
Citrobacter portucalensis	-Inf	0.000351258
Citrobacter-A farmeri	-Inf	0.000351258
Pantoea brenneri	-Inf	0.000351258
Citrobacter werkmanii	-Inf	0.000351258
Klebsiella variicola	-Inf	0.00217591
Enterobacter nimipressuralis	-Inf	0.000957817
Metakosakonia massiliensis	-Inf	0.000351258
Citrobacter pasteurii	-Inf	0.000351258
Robinsoniella MGYG-HGUT-00287	-Inf	0.000351258
Klebsiella quasipneumoniae	-Inf	0.00219288
Kluyvera MGYG-HGUT-00110	-Inf	0.000351258
Citrobacter europaeus	-Inf	0.000351258
Cronobacter sakazakii	-Inf	0.000351258
Citrobacter-A amalonaticus-D	-Inf	0.000351258
Salmonella enterica	-Inf	0.000351258

## Sheet: Supplementary Table 1B
Supplementary 1B
Species name	log2 median ratio	wilcox p value
Ruminococcus-E sp003526955	Inf	0.0470252
Clostridium sp000435835	Inf	0.00352963
Ruminococcus-E bromii	Inf	0.0231324
Clostridium sp001916075	Inf	0.00315845
Clostridium saudiense	Inf	0.0353397
Coprococcus eutactus-A	Inf	0.0129024
Ruminococcus-E sp900314705	Inf	0.0231324
Lachnospira sp000436475	Inf	0.0226271
Intestinibacter bartlettii	Inf	0.0170301
MGYG-HGUT-03669 MGYG-HGUT-03669	Inf	0.0295401
MGYG-HGUT-01817 MGYG-HGUT-01817	Inf	0.0112846
Terrisporobacter MGYG-HGUT-04232	Inf	0.00944466
Clostridium MGYG-HGUT-00839	Inf	0.00315845
MGYG-HGUT-03475 MGYG-HGUT-03475	Inf	0.0391735
MGYG-HGUT-01990 MGYG-HGUT-01990	Inf	0.0454247
CAG-533 MGYG-HGUT-02253	Inf	0.0312249
Ruminococcus-E bromii-B	Inf	0.0112846
Romboutsia timonensis	8.30299	0.00498717
Intestinibacter MGYG-HGUT-01007	7.24828	0.0226271
Dorea longicatena	6.60461	0.0460112
Lactobacillus-B ruminis	6.51364	0.0269657
Agathobacter faecis	6.36408	0.0108267
Blautia-A sp900066335	5.56697	0.0346624
Blautia-A massiliensis	5.50246	0.0120597
Dorea longicatena-B	5.3506	0.0304395
Blautia-A sp900066165	5.22713	0.0460112
Blautia-A obeum	5.03465	0.0108399
Libanicoccus MGYG-HGUT-03298	4.71972	0.0269657
Catenibacterium mitsuokai	4.48001	0.0182863
Blautia-A sp000436615	4.47725	0.0460112
Blautia-A MGYG-HGUT-00184	4.46184	0.0182863
Blautia-A MGYG-HGUT-03151	3.5135	0.0460112
Catenibacterium MGYG-HGUT-00817	3.39788	0.0207547
Olsenella-E MGYG-HGUT-02450	3.26415	0.0460112
Catenibacterium MGYG-HGUT-00547	3.1723	0.0158193
Anaerostipes hadrus	3.14742	0.0304395
Faecalicatena MGYG-HGUT-02772	3.01019	0.0182863
Faecalicatena faecis	2.96296	0.0158193
Holdemanella MGYG-HGUT-03699	2.70464	0.0460112
Prevotella MGYG-HGUT-03480	2.69093	0.0460112
Catenibacterium sp000437715	2.66808	0.0391404
Catenibacterium MGYG-HGUT-02770	1.91629	0.0304395
GCA-900066995 sp900291955	1.64866	0.0397685
Enterobacter himalayensis	-2.2512	0.0158193
Streptococcus parasanguinis-B	-2.42549	0.0207547
Klebsiella variicola	-2.63513	0.0389483
Streptococcus sp000479315	-2.78251	0.0269657
Streptococcus MGYG-HGUT-02843	-2.82641	0.0397685
Enterobacter nimipressuralis	-2.96071	0.0423522
Streptococcus MGYG-HGUT-02826	-3.1318	0.0397685
Streptococcus MGYG-HGUT-01274	-3.26796	0.0397685
Klebsiella quasipneumoniae	-3.2894	0.0423522
Granulicatella adiacens	-3.38468	0.0037937
Streptococcus parasanguinis	-3.42599	0.00620959
Collinsella MGYG-HGUT-03361	-3.60093	0.00249448
Streptococcus anginosus	-3.64785	0.0460112
Streptococcus MGYG-HGUT-01064	-3.86194	0.0397685
Enterobacter bugandensis	-3.98679	0.0231324
Streptococcus MGYG-HGUT-01289	-4.11818	0.00517331
Citrobacter werkmanii	-4.16811	0.000960957
Streptococcus lutetiensis	-4.60042	0.0037937
Fusobacterium-A MGYG-HGUT-02574	-4.60579	0.000108774
Enterobacter sesami	-4.72598	0.0130547
Enterobacter cloacae	-4.89366	0.000775014
Haemophilus-D parainfluenzae	-4.95802	0.0130547
Enterobacter cloacae-H	-5.34683	0.00446827
Metakosakonia intermedia	-5.42554	0.00100416
Citrobacter-A amalonaticus-D	-5.45787	0.000960957
Citrobacter werkmanii-A	-5.80256	0.000858495
Haemophilus-D MGYG-HGUT-03015	-5.85011	0.00526825
Kluyvera ascorbata	-5.86901	0.000879552
Citrobacter-B koseri	-6.16539	0.00132866
Citrobacter portucalensis-A	-6.21048	0.00113839
Citrobacter pasteurii	-6.42065	0.000960957
Citrobacter freundii	-6.43526	0.000960957
Cronobacter sakazakii	-6.43988	0.000858495
KLE1796 MGYG-HGUT-01635	-6.54285	0.000858495
Enterobacter-D kobei	-6.58179	0.000858495
Faecalicatena MGYG-HGUT-03316	-6.80637	0.000108774
Clostridium-M MGYG-HGUT-03593	-6.9036	0.000108774
Citrobacter-A farmeri	-6.90718	0.000883578
Haemophilus-D MGYG-HGUT-01112	-7.00857	0.00507077
Oscillibacter MGYG-HGUT-03589	-7.04477	0.000858495
Atlantibacter hermannii	-7.38344	0.000858495
Salmonella enterica	-8.19285	0.000879552
F0422 MGYG-HGUT-03197	-9.39196	0.000858495
Cronobacter malonaticus	-Inf	0.000960957
Haemophilus-D parainfluenzae-M	-Inf	0.00490247
Enterococcus-D gallinarum	-Inf	0.0423522
Pseudescherichia sp002298805	-Inf	0.000858495
Laribacter hongkongensis	-Inf	0.0193684
Haemophilus-D parainfluenzae-L	-Inf	0.00517331
Haemophilus-A parahaemolyticus	-Inf	0.00334348
Providencia rettgeri-C	-Inf	0.000775014
Haemophilus influenzae	-Inf	0.0111303
Pantoea septica	-Inf	0.000858495
Haemophilus-D MGYG-HGUT-02631	-Inf	0.00517331
Haemophilus-D MGYG-HGUT-02577	-Inf	0.00517331
Haemophilus-D MGYG-HGUT-00993	-Inf	0.00517331
Neisseria macacae	-Inf	0.00132866
Haemophilus-D parainfluenzae-J	-Inf	0.00426171
